# Supplementary material for: Engineering of LiTaO3 Nanoparticles by Flame Spray Pyrolysis: Understanding In Situ Li-Incorporation into the Ta2O5 Lattice
Source: Nanomaterials (Basel). 2024 Jul 27;14(15):1257. doi: 10.3390/nano14151257 (PMC11314277; doi:10.3390/nano14151257)
Supplement: Supplementary file 1 [file nanomaterials-14-01257-s001.zip]

Archive with 1 entries (1 files):
- nanomaterials-3108582-supplementary.pdf
